# Supplementary material for: Lineage-Specific Expansion of IFIT Gene Family: An Insight into Coevolution with IFN Gene Family
Source: PLoS One. 2013 Jun 20;8(6):e66859. doi: 10.1371/journal.pone.0066859 (PMC3688568; doi:10.1371/journal.pone.0066859)
Supplement: Table S1 — Definition of IFIT genes identified in this study. (XLS) [file pone.0066859.s004.xls]

## Sheet: Sheet1
Gene	Definition	Reference Sequence	protein length	TPR domain number	Methods
IFIT5A	similar to interferon-inducible protein IFI58, partial [Danio Rerio]	XP_701096.3	773	10	Anotated
IFIT12A	similar to VHSV-induced protein-4 [Danio Rerio]	XP_695770.2	469	10	Anotated
IFIT12B	similar to interferon-inducible protein IFI58 [Danio Rerio]	XP_695829.2	482	10	Anotated
IFIT12C	similar to Interferon-induced protein with tetratricopeptide repeats 5 [Danio Rerio]	NP_001177393.1	483	10	Anotated
IFIT12D	No information in the public protein databases	Gene ID: 100537930	408	8	Anotated
IFIT12E	similar to Interferon-induced protein with tetratricopeptide repeats 5 [Danio Rerio]	NP_001177394.1	471	9	Anotated
IFIT13A	Zgc:123282 [Danio Rerio]	NP_001032654.1	429	9	Anotated
IFIT17A	Ifit2 protein-like [Danio Rerio]	XP_001334809.2	433	8	Anotated
IFIT17B	interferon-induced protein with tetratricopeptide repeats 2 [Danio Rerio]	XP_001334890.2	458	7	Anotated
IFIT17C	hypothetical protein [Danio Rerio]	XP_001333807.3	435	7	Anotated
IFIT1	interferon-inducible protein IFI56 [Carassius auratus]	AAP42146.1	432	10	Anotated
IFIT5	interferon-inducible protein IFI58 [Carassius auratus]	AAP42145.1	479	10	Anotated
IFIT1	interferon-induced protein with tetratricopeptide repeats 1 isoform 2 [Homo sapiens]	NP_001539.3	478	10	Anotated
IFIT2	Interferon-induced protein with tetratricopeptide repeats 2 [Homo sapiens]	AAH32839.2	484	10	Anotated
IFIT3	interferon-induced protein with tetratricopeptide repeats 3 [Homo sapiens]	NP_001540.2	490	10	Anotated
IFIT5	interferon-induced protein with tetratricopeptide repeats 5 [Homo sapiens]	NP_036552.1	482	10	Anotated
IFIT1B	Interferon-induced protein with tetratricopeptide repeats 1-like [Homo sapiens]	AAI50190.1	474	10	Anotated
IFIT1P1	interferon-induced protein with tetratricopeptide repeats 1 pseudogene 1 [ Homo sapiens ]	Gene ID: 8373	158	3	Anotated
IFIT1	interferon-induced protein with tetratricopeptide repeats 1 [Mus musculus]	NP_032357.2	463	10	Anotated
IFIT2	interferon-induced protein with tetratricopeptide repeats 2 [Mus musculus]	NP_032358.1	470	10	Anotated
IFIT3	interferon-induced protein with tetratricopeptide repeats 3 [Mus musculus]	NP_034631.1	403	8	Anotated
IFIT3B	interferon-induced protein with tetratricopeptide repeats 3-like [Mus musculus]	NP_001005858.2	403	8	Anotated
IFIT1B	hypothetical protein LOC112419 [Mus musculus]	NP_444447.1	466	10	Anotated
IFIT1C	hypothetical protein LOC667373 isoform 2 [Mus musculus]	NP_001095075.1	470	10	Anotated
IFIT3	interferon-induced protein with tetratricopeptide repeats 3 [Rattus norvegicus]	NP_001007695.1	411	8	Anotated
IFIT2	interferon-induced protein with tetratricopeptide repeats 2 [Rattus norvegicus]	NP_001019924.1	464	9	Anotated
IFIT1	interferon-induced protein with tetratricopeptide repeats 1 [Rattus norvegicus]	NP_064481.1	463	10	Anotated
IFIT1L	interferon-induced protein with tetratricopeptide repeats 1-like B [ Rattus norvegicus ]	XP_220058.2	473	10	Anotated
IFIT3	interferon-induced protein with tetratricopeptide repeats 3 [Bos taurus]	NP_001068882.1	485	10	Anotated
IFIT5	interferon-induced protein with tetratricopeptide repeats 5 [Bos taurus]	NP_001069166.1	482	10	Anotated
IFIT2	interferon-induced protein with tetratricopeptide repeats 2 [Bos taurus]	XP_001787875.1	463	9	Anotated
IFIT1	similar to Interferon-induced protein with tetratricopeptide repeats 1 (IFIT-1) [Bos taurus]	XP_001787879.1	478	10	Anotated
IFIT3	similar to interferon-induced protein with tetratricopeptide repeats 3 [Macaca mulatta]	XP_001086192.1	487	9	Anotated
IFIT2	interferon-induced protein with tetratricopeptide repeats 2 [Macaca mulatta]	XP_001086302.1	472	10	Anotated
IFIT1	interferon-induced protein with tetratricopeptide repeats 1 [Macaca mulatta]	XP_001086535.1	447	10	Anotated
IFIT5	interferon-induced protein with tetratricopeptide repeats 5[Macaca mulatta]	XP_001086665.1	482	10	Anotated
IFIT1P	interferon-induced protein with tetratricopeptide repeats 1 pseudogene [Macaca mulatta]	Chromosome: 13 32,024,900-32,027,900 bp	318	7	Identitified by Genscan
IFIT5	interferon-induced protein with tetratricopeptide repeats 5 [ Gallus gallus ]	XP_421662.2	479	10	Anotated
IFIT2	interferon-induced protein with tetratricopeptide repeats 2 [ Pan troglodytes ]	XP_507902.2	472	10	Anotated
IFIT3	interferon-induced protein with tetratricopeptide repeats 3 [ Pan troglodytes ]	NP_001182075.1	490	9	Anotated
IFIT1B	interferon-induced protein with tetratricopeptide repeats 1B-like [ Pan troglodytes ]	XP_003312807.1	474	10	Anotated
IFIT1	interferon-induced protein with tetratricopeptide repeats 1 [ Pan troglodytes ]	NP_001192276.1	478	10	Anotated
IFIT5	interferon-induced protein with tetratricopeptide repeats 5 [ Pan troglodytes ]	XP_003312804.1	482	10	Anotated
IFIT1P	interferon-induced protein with tetratricopeptide repeats 1 pseudogene [ Pan troglodytes ]		332	7	Identified by Genscan
IFITA	interferon-induced protein with tetratricopeptide repeats A [ Oryzias latipes ]	chromosome:MEDAKA1:4:23787423:23790267:-1	433	6	Identified by Genscan
IFITB	interferon-induced protein with tetratricopeptide repeats B [ Oryzias latipes ]	chromosome:MEDAKA1:4:14489682:14492586:1	436	6	Identified by Genscan
IFITC	interferon-induced protein with tetratricopeptide repeats C [ Oryzias latipes ]	chromosome:MEDAKA1:4:24931919:24934817:1	437	6	Identified by Genscan
IFITD	interferon-induced protein with tetratricopeptide repeats D [ Oryzias latipes ]	chromosome:MEDAKA1:4:23566451:23569292:-1	417	7	Identified by Genscan
IFITE	interferon-induced protein with tetratricopeptide repeats E [ Oryzias latipes ]	chromosome:MEDAKA1:4:24897787:24900661:1	449	6	Identified by Genscan
IFITF	interferon-induced protein with tetratricopeptide repeats F [ Oryzias latipes ]	chromosome:MEDAKA1:4:24913734:24916266:1	269	4	Identified by Genscan
IFITG	interferon-induced protein with tetratricopeptide repeats G [ Oryzias latipes ]	scaffold:MEDAKA1:scaffold1930:7702:10336:-1	347	7	Identified by Genscan
IFITH	interferon-induced protein with tetratricopeptide repeats H [ Oryzias latipes ]	scaffold:MEDAKA1:scaffold1930:2381:4931:-1	399	6	Identified by Genscan
IFITI	interferon-induced protein with tetratricopeptide repeats I [ Oryzias latipes ]	scaffold:MEDAKA1:scaffold1930:10396:12805:-1	230	2	Identified by Genscan
IFITJ	interferon-induced protein with tetratricopeptide repeats J [ Oryzias latipes ]	scaffold:MEDAKA1:scaffold2569:7412:9851:1	269	4	Identified by Genscan
IFITA	interferon-induced protein with tetratricopeptide repeatsA [Takifugu rubripes ]	FUGU4:scaffold_622:1:64733:1	428	7	Identified by Genscan
IFITA	interferon-induced protein with tetratricopeptide repeats A [Anolis carolinensis ]	scaffold:AnoCar2.0:GL343442.1:887211:890025:1	411	9	Identified by Genscan
IFITB	interferon-induced protein with tetratricopeptide repeats B [Anolis carolinensis ]	scaffold:AnoCar2.0:GL343442.1:892938:895743:-1	399	9	Identified by Genscan
IFITC	interferon-induced protein with tetratricopeptide repeats C [Anolis carolinensis ]	GL343442.1 893636 to 894883	467	10	Identified by Genscan
IFITA	interferon-induced protein with tetratricopeptide repeats A [Callorhinchus-milii]	AAVX01309700.1	375	8	Identified by Genscan
IFITB	interferon-induced protein with tetratricopeptide repeats B [Callorhinchus-milii]	AAVX01160420.1	385	7	Identified by Genscan
IFITC	interferon-induced protein with tetratricopeptide repeats C [Callorhinchus-milii]	AAVX01252278.1	396	8	Identified by Genscan
IFITD	interferon-induced protein with tetratricopeptide repeats D [Callorhinchus-milii]	AAVX01289916.1	329	8	Identified by Genscan
IFITE	interferon-induced protein with tetratricopeptide repeats E [Callorhinchus-milii]	AAVX01382375.1	262	5	Identified by Genscan
IFITF	interferon-induced protein with tetratricopeptide repeats F [Callorhinchus-milii]	AAVX01180419.1	332	8	Identified by Genscan
IFITG	interferon-induced protein with tetratricopeptide repeats G [Callorhinchus-milii]	AAVX01517131.1	288	7	identified by Genscan
IFITH	interferon-induced protein with tetratricopeptide repeats H [Callorhinchus-milii]	AAVX01639068.1	284	7	Identified by Genscan
IFIT5	interferon-induced protein with tetratricopeptide repeats 5 [ Equus caballus ]	XP_001501427.2	496	10	Anotated
IFIT2	interferon-induced protein with tetratricopeptide repeats 2-like [ Equus caballus ]	XP_001501439.1	470	10	Anotated
IFIT3	interferon-induced protein with tetratricopeptide repeats 3 [ Equus caballus ]	XP_001501453.2	490	10	Anotated
IFIT2	interferon-induced protein with tetratricopeptide repeats 2 [ Sus scrofa ]	XP_001928706.2	473	10	Anotated
IFIT3	interferon-induced protein with tetratricopeptide repeats 3 [ Sus scrofa ]	NP_001191324.1	509	9	Anotated
IFIT1	interferon-induced protein with tetratricopeptide repeats 1 [ Sus scrofa ]	NP_001231292.1	478	10	Anotated
IFIT5	interferon-induced protein with tetratricopeptide repeats 5 [ Sus scrofa ]	XP_001925987.2	482	10	Anotated
IFIT5L	interferon-induced protein with tetratricopeptide repeats 5 [ Canis lupus familiaris ]	XP_543917.3	743	10	Anotated
IFIT2	interferon-induced protein with tetratricopeptide repeats 2 [ Canis lupus familiaris ]	XP_536324.2	474	9	Anotated
IFIT3	interferon-induced protein with tetratricopeptide repeats 3 [ Canis lupus familiaris ]	XP_848320.1	382	7	Anotated
IFIT1B	interferon-induced protein with tetratricopeptide repeats 1B [ Canis lupus familiaris ]	XP_848342.1	464	10	Anotated
IFIT1	interferon-induced protein with tetratricopeptide repeats 1 [ Canis lupus familiaris ]	XP_848364.1	480	10	Anotated
IFIT5	interferon-induced protein with tetratricopeptide repeats 5-like [ Canis lupus familiaris ]	Gene ID: 606849	160	10	Anotated
IFITA	interferon-induced protein with tetratricopeptide repeats 5-like [ Ornithorhynchus anatinus ]	Gene ID: 100074815	345	7	Anotated
IFITB	interferon-induced protein with tetratricopeptide repeats 5-like [ Ornithorhynchus anatinus ]		674	9	Identified by Genscan
IFITC	interferon-induced protein with tetratricopeptide repeats 5-like [ Ornithorhynchus anatinus ]	XP_001506422.2	482	10	Anotated
IFITA	interferon-induced protein with tetratricopeptide repeats A [Tetraodon nigroviridis]	Un_random 79059199 to 79060485 (-)	430	7	Identified by Genscan
IFITB	interferon-induced protein with tetratricopeptide repeats B [Tetraodon nigroviridis]	Un_random 54454580 to 54455863	428	7	Identified by Genscan
IFITA	interferon-induced protein with tetratricopeptide repeats A [Gasterosteus aculeatus]	scaffold_1044 3805 to 5190	461	7	Identified by Genscan
IFITB	interferon-induced protein with tetratricopeptide repeats B [Gasterosteus aculeatus]	BROADS1:groupVIII:3299395:5299395:1	435	7	Identified by Genscan
IFITC	interferon-induced protein with tetratricopeptide repeats C [Gasterosteus aculeatus]	BROADS1:groupVIII:3299395:5299395:1	439	7	Identified by Genscan
IFITD	interferon-induced protein with tetratricopeptide repeats D [Gasterosteus aculeatus]	BROADS1:groupVIII:3299395:5299395:1	427	7	Identified by Genscan
IFITE	interferon-induced protein with tetratricopeptide repeats E [Gasterosteus aculeatus]	BROADS1:groupVIII:3299395:5299395:1	427	7	Identified by Genscan
IFITF	interferon-induced protein with tetratricopeptide repeats F [Gasterosteus aculeatus]	BROADS1:groupVIII:3299395:5299395:1	461	7	Identified by Genscan
IFITG	interferon-induced protein with tetratricopeptide repeats G [Gasterosteus aculeatus]	BROADS1:groupVIII:3299395:5299395:1	461	7	Identified by Genscan
IFITH	interferon-induced protein with tetratricopeptide repeats H [Gasterosteus aculeatus]	BROADS1:groupVIII:3299395:5299395:1	461	7	Identified by Genscan
IFITI	interferon-induced protein with tetratricopeptide repeats I [Gasterosteus aculeatus]	BROADS1:groupVIII:3299395:5299395:1	461	7	Identified by Genscan
IFITJ	interferon-induced protein with tetratricopeptide repeats J [Gasterosteus aculeatus]	BROADS1:groupVIII:3299395:5299395:1	427	7	Identified by Genscan
IFITA	interferon-induced protein with tetratricopeptide repeats A [Xenopus tropicalis]	scaffold:JGI_4.2:GL172907.1:224692:227629:-1	519	9	Identified by Genscan
IFITB	interferon-induced protein with tetratricopeptide repeats B [Xenopus tropicalis]	scaffold:JGI_4.2:GL172907.1:269296:272185:-1	463	9	Identified by Genscan
IFITC	interferon-induced protein with tetratricopeptide repeats C [Xenopus tropicalis]	scaffold:JGI_4.2:GL172907.1:352431:355248:-1	521	10	Identified by Genscan
IFITD	interferon-induced protein with tetratricopeptide repeats D [Xenopus tropicalis]	scaffold:JGI_4.2:GL172907.1:322331:325157:-1	468	10	Identified by Genscan
IFITE	interferon-induced protein with tetratricopeptide repeats E [Xenopus tropicalis]	scaffold:JGI_4.2:GL172907.1:311006:313808:-1	491	10	Identified by Genscan
IFITF	interferon-induced protein with tetratricopeptide repeats F [Xenopus tropicalis]	scaffold:JGI_4.2:GL172907.1:291138:293940:-1	524	10	Identified by Genscan
IFITG	interferon-induced protein with tetratricopeptide repeats G [Xenopus tropicalis]	scaffold:JGI_4.2:GL172907.1:233544:235866:-1	248	5	Identified by Genscan
IFITH	interferon-induced protein with tetratricopeptide repeats H [Xenopus tropicalis]	scaffold:JGI_4.2:GL172907.1:252987:255201:-1	216	4	Identified by Genscan
IFITI	interferon-induced protein with tetratricopeptide repeats I [Xenopus tropicalis]	scaffold:JGI_4.2:GL181739.1:6869:9722:1	441	9	Identified by Genscan
IFITJ	interferon-induced protein with tetratricopeptide repeats J [Xenopus tropicalis]	scaffold:JGI_4.2:GL181739.1:323:2573:1	267	6	identified by Genscan
IFITK	interferon-induced protein with tetratricopeptide repeats K [Xenopus tropicalis]	scaffold:JGI_4.2:GL180711.1:9739:12538:1	488	10	Identified by Genscan
IFITA	interferon-induced protein with tetratricopeptide repeats A[Taeniopygia guttata]	NW_002197969.1	415	9	Identified by Genscan
IFITB	similar to interferon-induced protein with tetratricopeptide repeats 5 [Taeniopygia guttata]	XP_002188588.1	495	10	Anotated
FKBP4	peptidyl-prolyl cis-trans isomerase FKBP4 [Homo sapiens]	NP_002005.1	459
FKBP4	peptidyl-prolyl cis-trans isomerase FKBP4 [Danio rerio]	NP_958877	449
