# Supplementary material for: Lineage-Specific Expansion of IFIT Gene Family: An Insight into Coevolution with IFN Gene Family
Source: PLoS One. 2013 Jun 20;8(6):e66859. doi: 10.1371/journal.pone.0066859 (PMC3688568; doi:10.1371/journal.pone.0066859)
Supplement: Table S2 — Identities among IFIT proteins and TPR-containing proteins that were identified in this study. (XLSX) [file pone.0066859.s005.xlsx]

## Sheet: Identity(1)
	proteinA[Saccoglossus-kowalevskii]	proteinB[Saccoglossus-kowalevskii]	proteinC[Saccoglossus-kowalevskii]	proteinA[Branchiostoma-floridae]	proteinB[Branchiostoma-floridae]	proteinC[Branchiostoma-floridae]	IFIT2[Pan troglodytes]	IFIT3[Pan troglodytes]	IFIT1B[Pan troglodytes]	IFIT1[Pan troglodytes]	IFIT5[Pan troglodytes]	IFIT1P[Pan troglodytes]	IFIT1P[Macaca mulatta]	FKBP4[Homo sapiens]	FKBP4[Danio rerio]	IFITA[Callorhinchus milii]	IFITB[Callorhinchus milii]	IFITC[Callorhinchus milii]	IFITD[Callorhinchus milii]	IFITE[Callorhinchus milii]	IFITF[Callorhinchus milii]	IFITG[Callorhinchus milii]	IFITH[Callorhinchus milii]	IFIT12A[Danio rerio]	IFIT12B[Danio rerio]	IFIT12C[Danio rerio]	IFIT12D[Danio rerio]	IFIT12E[Danio rerio]	IFIT13A[Danio rerio]	IFIT17A[Danio rerio]	IFIT17B[Danio rerio]	IFIT17C[Danio rerio]	IFIT5A[Danio rerio]	IFITA[Oryzias latipes]	IFITB[Oryzias latipes]	IFITC[Oryzias latipes]	IFITD[Oryzias latipes]	IFITE[Oryzias latipes]	IFITF[Oryzias latipes]	IFITG[Oryzias latipes]	IFITH[Oryzias latipes]	IFITI[Oryzias latipes]	IFITJ[Oryzias latipes]	IFIT1[Takifugu rubripes]	IFITJ[Gasterosteus aculeatus]	IFITB[Gasterosteus aculeatus]	IFITA[Gasterosteus aculeatus]	IFITC[Gasterosteus aculeatus]	IFITD[Gasterosteus aculeatus]
proteinA[Saccoglossus-kowalevskii]	99.7	0	23.9	0	0	0	0	0	0	0	0	0	0	0	0	0	0	0	0	0	0	0	0	0	0	0	0	0	0	0	0	0	0	0	0	0	0	0	0	0	0	0	0	0	0	0	0	0	0
proteinB[Saccoglossus-kowalevskii]	0	99.8	0	0	0	8.3	0	0	0	0	0	0	0	0	0	0	0	0	0	0	0	0	0	0	0	0	0	0	0	0	0	0	0	0	0	0	0	0	0	0	0	0	0	0	0	0	0	0	0
proteinC[Saccoglossus-kowalevskii]	23.9	0	100	46.2	0	0	0	0	0	0	0	0	0	0	0	0	0	0	0	0	0	0	0	0	0	0	0	0	0	0	0	0	0	0	0	0	0	0	0	0	0	0	0	0	0	0	0	0	0
proteinA[Branchiostoma-floridae]	0	0	46.2	100	0	0	0	0	0	0	0	0	0	0	0	0	0	0	0	0	0	0	0	0	0	0	0	0	0	0	0	0	0	0	0	0	0	0	0	0	0	0	0	0	0	0	0	0	0
proteinB[Branchiostoma-floridae]	0	0	0	0	100	97.3	0	0	0	0	0	0	0	0	0	0	0	0	0	0	0	0	0	0	0	0	0	0	0	0	0	0	0	0	0	0	0	0	0	0	0	0	0	0	0	0	0	0	0
proteinC[Branchiostoma-floridae]	0	8.3	0	0	97.3	100	0	0	0	0	0	0	0	0	0	0	0	0	0	0	0	0	0	0	0	0	0	0	0	0	0	0	0	0	0	0	0	0	0	0	0	0	0	0	0	0	0	0	0
IFIT2[Pan troglodytes]	0	0	0	0	0	0	100	54.2	43.9	43.5	44.7	40.2	43.4	0	0	33.5	31.2	31.1	32.8	36.3	31.1	30.8	31.1	29.4	29.5	26	24.1	26.9	27.4	21.6	22.4	19.5	26.3	19.6	20.7	20.2	17.7	20.2	17.5	21.3	18.4	21.3	19.2	21.7	20.8	20	20	20.1	20.1
IFIT3[Pan troglodytes]	0	0	0	0	0	0	54.2	100	44.4	40.7	41.1	34.2	40.3	0	0	32.5	28.7	28.3	31.1	35.3	26.3	27.4	27.6	26.1	28.3	23.5	23.1	24.1	22.9	21.2	20.7	19.1	23.6	17	17.3	17.5	14.5	17.3	15.2	19	16.4	22.6	14.8	18.1	18.5	18.3	18.2	18.6	18.9
IFIT1B[Pan troglodytes]	0	0	0	0	0	0	43.9	44.4	99.6	66.1	54.4	59.8	65	0	0	36.7	35.5	32.9	37.7	37.1	37.3	36.7	36.3	30.7	32.1	30.6	27	29.6	29	24.1	23.4	22	30.9	21.4	21.2	22	20.2	21.2	16.8	22.5	19.4	24.1	18.5	21.5	22.1	21.1	21.9	22.5	22.8
IFIT1[Pan troglodytes]	0	0	0	0	0	0	43.5	40.7	66.1	100	54.5	71.5	71.6	0	0	36.1	33.5	31.7	36	35.9	36.2	35	34.6	30.6	31.2	29.9	26.3	28.9	26.4	22.8	22.9	21.8	29.2	21	21.8	22.7	19	22.2	17.5	23	19.9	25.3	18.9	21.3	21.5	21.3	21	21.2	21.7
IFIT5[Pan troglodytes]	0	0	0	0	0	0	44.7	41.1	54.4	54.5	100	49.8	53.1	0	0	36.6	34.2	34.4	37.1	38.5	34.1	35	34.2	29.9	31.7	27.9	27.6	28.2	27.5	21.7	22.1	21.6	28.9	19.4	21.2	20.9	19.2	20.1	16.8	21.4	18.4	23.7	17.8	18.6	21.1	20.2	20.7	20.4	20.6
IFIT1P[Pan troglodytes]	0	0	0	0	0	0	40.2	34.2	59.8	71.5	49.8	100	83.3	0	0	33.2	29.7	29.9	31	34.7	31	31	29.2	27.1	26.8	27.2	22.9	26.8	24.7	18.4	19.1	17.7	25.4	17.5	18.5	18.8	17.9	18.8	14.9	19.6	15.9	21.7	15.7	16.4	18.5	18.9	18.5	18.3	18.6
IFIT1P[Macaca mulatta]	0	0	0	0	0	0	43.4	40.3	65	71.6	53.1	83.3	100	0	0	35.6	32.8	30.8	34.9	38.6	32.7	32.9	31.2	27.4	28.4	29.4	26.4	28.4	26.1	22.1	22.5	21.5	26.8	16.6	19.1	19.7	17	20.1	16	20	16.3	21.3	17.5	16.9	17.8	18.5	17.8	19.1	19.5
FKBP4[Homo sapiens]	0	0	0	0	0	0	0	0	0	0	0	0	0	100	61	0	0	0	0	0	0	0	0	0	0	0	0	0	0	0	0	0	0	0	0	0	0	0	0	0	0	0	0	0	0	0	0	0	0
FKBP4[Danio rerio]	0	0	0	0	0	0	0	0	0	0	0	0	0	61	100	0	0	0	0	0	0	0	0	0	0	0	0	0	0	0	0	0	0	0	0	0	0	0	0	0	0	0	0	0	0	0	0	0	0
IFITA[Callorhinchus milii]	0	0	0	0	0	0	33.5	32.5	36.7	36.1	36.6	33.2	35.6	0	0	100	78.8	49.1	88.7	79.9	90.3	87.2	86.6	35.3	33.2	31.5	29.1	32.9	31.4	24.3	21.5	21.9	31.9	21.6	20.4	22.1	18.8	21.4	16.1	21.6	16.4	23.5	17.5	20.1	21.5	21.4	21.4	23.9	23.9
IFITB[Callorhinchus milii]	0	0	0	0	0	0	31.2	28.7	35.5	33.5	34.2	29.7	32.8	0	0	78.8	100	43.4	82	89	75.9	78.5	76.1	31.6	30.2	28.1	25.5	28.3	26.3	19.1	17.1	17.9	29.6	17.7	16.8	16.5	15	16.1	12.1	17.2	13.7	22.6	12.5	15.3	16.9	15.8	18.7	18	17.7
IFITC[Callorhinchus milii]	0	0	0	0	0	0	31.1	28.3	32.9	31.7	34.4	29.9	30.8	0	0	49.1	43.4	100	48	50.8	45.4	45.3	45.4	30.7	30.6	28.7	25.1	30.1	28.2	22.1	21.2	20.1	30.9	19.6	18.9	17.9	18.3	18.3	15.1	18.9	16	21.5	15.4	17.9	18.4	19.1	18.1	19.2	19
IFITD[Callorhinchus milii]	0	0	0	0	0	0	32.8	31.1	37.7	36	37.1	31	34.9	0	0	88.7	82	48	100	92.4	86.9	86.6	85.6	37.3	34.8	33.1	30.1	33.7	32.9	23.4	22.3	22.2	31.8	21.1	19.3	20.5	18.2	19.6	16.2	21.4	16	22.4	18.1	19.6	20.2	19.8	21.4	23.5	23.2
IFITE[Callorhinchus milii]	0	0	0	0	0	0	36.3	35.3	37.1	35.9	38.5	34.7	38.6	0	0	79.9	89	50.8	92.4	100	93.2	98.6	92.7	39.7	37.4	38.1	37	37.2	35	25.9	24	25.5	36.4	20.7	21.1	22.5	21.8	21.1	12.8	22.5	14.7	23.4	13.8	21.2	21.8	19.4	22.9	23	22.6
IFITF[Callorhinchus milii]	0	0	0	0	0	0	31.1	26.3	37.3	36.2	34.1	31	32.7	0	0	90.3	75.9	45.4	86.9	93.2	100	90.3	92.1	34.1	33.1	29.7	26.2	31.2	29	20.4	19.4	19	32.1	20.9	18.6	19.6	17.2	19.4	16	18.9	18.6	20.6	17.1	16.7	18.5	19.2	19.1	20.1	20.4
IFITG[Callorhinchus milii]	0	0	0	0	0	0	30.8	27.4	36.7	35	35	31	32.9	0	0	87.2	78.5	45.3	86.6	98.6	90.3	100	93.3	36.6	32.6	31.8	26.1	31.7	29.8	20.6	19.3	17.7	29.3	20.5	18.8	19.8	16	17.7	15.2	19.5	16.8	22.2	15.2	16.7	18.4	18.6	19.4	21.5	21.2
IFITH[Callorhinchus milii]	0	0	0	0	0	0	31.1	27.6	36.3	34.6	34.2	29.2	31.2	0	0	86.6	76.1	45.4	85.6	92.7	92.1	93.3	100	35.7	32.7	31.2	26.8	31.5	30.2	20.2	19.6	17.2	30.7	19.8	18	19	15.6	17.6	15.6	18.7	17.3	19.7	15.6	17	18	19	19	21.5	21.2
IFIT12A[Danio rerio]	0	0	0	0	0	0	29.4	26.1	30.7	30.6	29.9	27.1	27.4	0	0	35.3	31.6	30.7	37.3	39.7	34.1	36.6	35.7	100	30.7	28.3	25.4	27.5	29.1	20.5	20	19.5	26.7	20.4	18.3	18.3	18.2	18.9	15.8	19.8	16.9	21.6	16.9	19.4	21.4	18.6	22.5	20.7	20.9
IFIT12B[Danio rerio]	0	0	0	0	0	0	29.5	28.3	32.1	31.2	31.7	26.8	28.4	0	0	33.2	30.2	30.6	34.8	37.4	33.1	32.6	32.7	30.7	100	47.1	40.6	46.8	30.3	22.2	24.4	20.8	41.5	22.8	21.7	21.6	20.7	21.4	19.9	22.8	19.1	25	19.1	22	20.9	21.6	22	21.8	22.3
IFIT12C[Danio rerio]	0	0	0	0	0	0	26	23.5	30.6	29.9	27.9	27.2	29.4	0	0	31.5	28.1	28.7	33.1	38.1	29.7	31.8	31.2	28.3	47.1	100	51.4	63.6	29.8	19.6	21.4	19	36.7	20.4	17.9	19.2	19.9	19.1	14.5	19.7	16.2	22.6	15.2	20.6	19	20.3	20.8	20	20.7
IFIT12D[Danio rerio]	0	0	0	0	0	0	24.1	23.1	27	26.3	27.6	22.9	26.4	0	0	29.1	25.5	25.1	30.1	37	26.2	26.1	26.8	25.4	40.6	51.4	99.8	59.4	23.3	18.2	20.4	17.8	32.5	17.3	17.9	19.1	18.5	18.1	13	18.5	16.1	23.7	14.2	18.8	18	18.8	19.5	18.2	18.4
IFIT12E[Danio rerio]	0	0	0	0	0	0	26.9	24.1	29.6	28.9	28.2	26.8	28.4	0	0	32.9	28.3	30.1	33.7	37.2	31.2	31.7	31.5	27.5	46.8	63.6	59.4	100	27.4	20.1	21.7	19.1	37.6	20.2	18.9	19.3	19.2	19.1	15.5	19.9	16.9	23	16.5	21.5	19.6	20.4	20.4	20.5	20.8
IFIT13A[Danio rerio]	0	0	0	0	0	0	27.4	22.9	29	26.4	27.5	24.7	26.1	0	0	31.4	26.3	28.2	32.9	35	29	29.8	30.2	29.1	30.3	29.8	23.3	27.4	100	21.3	21.7	19.4	29.6	22.8	17.4	18.8	22.1	17.9	15.6	21	17.8	21.3	16.4	20.9	20.6	20.6	21.3	21.7	22.2
IFIT17A[Danio rerio]	0	0	0	0	0	0	21.6	21.2	24.1	22.8	21.7	18.4	22.1	0	0	24.3	19.1	22.1	23.4	25.9	20.4	20.6	20.2	20.5	22.2	19.6	18.2	20.1	21.3	100	66.6	65.1	18.7	28.9	27.8	28.7	26.4	28.3	22.8	28.2	24.8	27.3	25.4	32	27.7	30.5	27.9	27.7	28.2
IFIT17B[Danio rerio]	0	0	0	0	0	0	22.4	20.7	23.4	22.9	22.1	19.1	22.5	0	0	21.5	17.1	21.2	22.3	24	19.4	19.3	19.6	20	24.4	21.4	20.4	21.7	21.7	66.6	100	60.4	18.8	29.6	28.7	28.9	26.6	28	23.8	27.9	24.5	29.8	25.3	31.6	25.7	29.4	26.8	26.9	27.4
IFIT17C[Danio rerio]	0	0	0	0	0	0	19.5	19.1	22	21.8	21.6	17.7	21.5	0	0	21.9	17.9	20.1	22.2	25.5	19	17.7	17.2	19.5	20.8	19	17.8	19.1	19.4	65.1	60.4	100	18.2	27.8	27.2	27.4	26.7	26.8	22.5	27.7	24.1	28.1	25.8	30.4	26.4	28.1	26.1	26.6	27.3
IFIT5A[Danio rerio]	0	0	0	0	0	0	26.3	23.6	30.9	29.2	28.9	25.4	26.8	0	0	31.9	29.6	30.9	31.8	36.4	32.1	29.3	30.7	26.7	41.5	36.7	32.5	37.6	29.6	18.7	18.8	18.2	100	19.7	19.5	20.3	19.3	20	15.4	19.6	15.9	23.1	16.1	20	18.5	21.2	21.1	21.1	21.5
IFITA[Oryzias latipes]	0	0	0	0	0	0	19.6	17	21.4	21	19.4	17.5	16.6	0	0	21.6	17.7	19.6	21.1	20.7	20.9	20.5	19.8	20.4	22.8	20.4	17.3	20.2	22.8	28.9	29.6	27.8	19.7	99.8	46.4	46.7	44.7	47.1	40.1	45.7	36.7	49	40.9	50	46.3	55.1	48	49.6	49.4
IFITB[Oryzias latipes]	0	0	0	0	0	0	20.7	17.3	21.2	21.8	21.2	18.5	19.1	0	0	20.4	16.8	18.9	19.3	21.1	18.6	18.8	18	18.3	21.7	17.9	17.9	18.9	17.4	27.8	28.7	27.2	19.5	46.4	99.8	90.1	45.3	88.7	83	88.2	68.2	87.1	85.6	46.2	48.5	48.2	52.8	50.5	50.9
IFITC[Oryzias latipes]	0	0	0	0	0	0	20.2	17.5	22	22.7	20.9	18.8	19.7	0	0	22.1	16.5	17.9	20.5	22.5	19.6	19.8	19	18.3	21.6	19.2	19.1	19.3	18.8	28.7	28.9	27.4	20.3	46.7	90.1	99.8	46.7	87.3	84.4	88.2	69.2	90.1	85.9	46	48.2	48.3	52.6	51	51.5
IFITD[Oryzias latipes]	0	0	0	0	0	0	17.7	14.5	20.2	19	19.2	17.9	17	0	0	18.8	15	18.3	18.2	21.8	17.2	16	15.6	18.2	20.7	19.9	18.5	19.2	22.1	26.4	26.6	26.7	19.3	44.7	45.3	46.7	100	44	40.1	46	37.4	47	42.8	43.1	41.3	46.2	44.2	41.2	41.7
IFITE[Oryzias latipes]	0	0	0	0	0	0	20.2	17.3	21.2	22.2	20.1	18.8	20.1	0	0	21.4	16.1	18.3	19.6	21.1	19.4	17.7	17.6	18.9	21.4	19.1	18.1	19.1	17.9	28.3	28	26.8	20	47.1	88.7	87.3	44	100	81.3	84	67.7	86.2	85.8	44.9	44.9	46.3	49.7	49.4	49.9
IFITF[Oryzias latipes]	0	0	0	0	0	0	17.5	15.2	16.8	17.5	16.8	14.9	16	0	0	16.1	12.1	15.1	16.2	12.8	16	15.2	15.6	15.8	19.9	14.5	13	15.5	15.6	22.8	23.8	22.5	15.4	40.1	83	84.4	40.1	81.3	100	85.6	88.6	91.1	88.8	38.5	44.4	42.5	48.1	46.6	47.4
IFITG[Oryzias latipes]	0	0	0	0	0	0	21.3	19	22.5	23	21.4	19.6	20	0	0	21.6	17.2	18.9	21.4	22.5	18.9	19.5	18.7	19.8	22.8	19.7	18.5	19.9	21	28.2	27.9	27.7	19.6	45.7	88.2	88.2	46	84	85.6	100	79.4	93.9	88.5	45.5	49.1	48.3	53.2	50.4	51.3
IFITH[Oryzias latipes]	0	0	0	0	0	0	18.4	16.4	19.4	19.9	18.4	15.9	16.3	0	0	16.4	13.7	16	16	14.7	18.6	16.8	17.3	16.9	19.1	16.2	16.1	16.9	17.8	24.8	24.5	24.1	15.9	36.7	68.2	69.2	37.4	67.7	88.6	79.4	99.8	50.6	90.4	35.9	38.6	36.6	41.9	40.4	41.1
IFITI[Oryzias latipes]	0	0	0	0	0	0	21.3	22.6	24.1	25.3	23.7	21.7	21.3	0	0	23.5	22.6	21.5	22.4	23.4	20.6	22.2	19.7	21.6	25	22.6	23.7	23	21.3	27.3	29.8	28.1	23.1	49	87.1	90.1	47	86.2	91.1	93.9	50.6	99.2	88.1	48.5	52.2	49	58.5	52.2	51.8
IFITJ[Oryzias latipes]	0	0	0	0	0	0	19.2	14.8	18.5	18.9	17.8	15.7	17.5	0	0	17.5	12.5	15.4	18.1	13.8	17.1	15.2	15.6	16.9	19.1	15.2	14.2	16.5	16.4	25.4	25.3	25.8	16.1	40.9	85.6	85.9	42.8	85.8	88.8	88.5	90.4	88.1	100	39.2	45.1	42.5	49.2	47	47.7
IFIT1[Takifugu rubripes]	0	0	0	0	0	0	21.7	18.1	21.5	21.3	18.6	16.4	16.9	0	0	20.1	15.3	17.9	19.6	21.2	16.7	16.7	17	19.4	22	20.6	18.8	21.5	20.9	32	31.6	30.4	20	50	46.2	46	43.1	44.9	38.5	45.5	35.9	48.5	39.2	100	50.6	59.4	51.9	50.6	50.1
IFITJ[Gasterosteus aculeatus]	0	0	0	0	0	0	20.8	18.5	22.1	21.5	21.1	18.5	17.8	0	0	21.5	16.9	18.4	20.2	21.8	18.5	18.4	18	21.4	20.9	19	18	19.6	20.6	27.7	25.7	26.4	18.5	46.3	48.5	48.2	41.3	44.9	44.4	49.1	38.6	52.2	45.1	50.6	100	51.4	81.8	63.9	64.6
IFITB[Gasterosteus aculeatus]	0	0	0	0	0	0	20	18.3	21.1	21.3	20.2	18.9	18.5	0	0	21.4	15.8	19.1	19.8	19.4	19.2	18.6	19	18.6	21.6	20.3	18.8	20.4	20.6	30.5	29.4	28.1	21.2	55.1	48.2	48.3	46.2	46.3	42.5	48.3	36.6	49	42.5	59.4	51.4	99.8	55.6	54.6	54.1
IFITA[Gasterosteus aculeatus]	0	0	0	0	0	0	20	18.2	21.9	21	20.7	18.5	17.8	0	0	21.4	18.7	18.1	21.4	22.9	19.1	19.4	19	22.5	22	20.8	19.5	20.4	21.3	27.9	26.8	26.1	21.1	48	52.8	52.6	44.2	49.7	48.1	53.2	41.9	58.5	49.2	51.9	81.8	55.6	100	67.2	67.4
IFITC[Gasterosteus aculeatus]	0	0	0	0	0	0	20.1	18.6	22.5	21.2	20.4	18.3	19.1	0	0	23.9	18	19.2	23.5	23	20.1	21.5	21.5	20.7	21.8	20	18.2	20.5	21.7	27.7	26.9	26.6	21.1	49.6	50.5	51	41.2	49.4	46.6	50.4	40.4	52.2	47	50.6	63.9	54.6	67.2	99.8	97.4
IFITD[Gasterosteus aculeatus]	0	0	0	0	0	0	20.1	18.9	22.8	21.7	20.6	18.6	19.5	0	0	23.9	17.7	19	23.2	22.6	20.4	21.2	21.2	20.9	22.3	20.7	18.4	20.8	22.2	28.2	27.4	27.3	21.5	49.4	50.9	51.5	41.7	49.9	47.4	51.3	41.1	51.8	47.7	50.1	64.6	54.1	67.4	97.4	99.8
IFITF[Gasterosteus aculeatus]	0	0	0	0	0	0	20.2	18.3	21.5	21	20.7	18.2	17.6	0	0	21.2	16.5	18.9	20.1	21.3	18.4	18	17.6	21.3	20.6	19.2	18.4	19.6	20.1	28.1	25.4	26.3	18.8	45.8	48.4	47.8	41	44.7	43.3	48.4	38.2	51.1	44	50.2	93.3	52.4	81.9	64.4	65.1
IFITH[Gasterosteus aculeatus]	0	0	0	0	0	0	21	18.5	22	21.6	21.2	18.3	17.6	0	0	21.1	16.5	18.3	19.8	21.2	18.1	17.9	17.5	21	20.8	19	18.1	19.5	20.6	27.5	25.5	26.2	18.5	46.3	47.8	47.5	40.9	44.5	43	48.3	37.7	50	43.7	50.1	97.4	52.1	80.6	64.1	64.8
IFITG[Gasterosteus aculeatus]	0	0	0	0	0	0	19.9	17.6	21.6	21.1	20.1	18	17.3	0	0	21.6	16.5	18.3	20.4	21.6	17.8	18.2	17.5	21.4	20.4	18.8	17.8	19	20.8	27.7	24.8	25.5	18.3	45.2	47.8	47.5	40.2	44.3	43.7	47.7	38	50	43	49	92.9	51.8	80.2	65.3	66
IFITI[Gasterosteus aculeatus]	0	0	0	0	0	0	21	18.5	22	21.6	21.2	18.3	17.6	0	0	21.1	16.5	18.3	19.8	21.2	18.1	17.9	17.5	21	20.8	19	18.1	19.5	20.6	27.5	25.5	26.2	18.5	45.8	48.1	47.7	40.7	44.5	43.3	48.6	38	50.5	44.1	49.9	97.8	52.1	80.6	63.9	64.6
IFITE[Gasterosteus aculeatus]	0	0	0	0	0	0	19.9	18.4	22.6	21.5	20.4	18.3	19.2	0	0	24.2	18.3	19	23.5	23	20.4	21.5	21.5	20.9	22.1	20.4	18.2	20.5	21.7	28	27.2	27.1	21.3	49.2	50.7	51.3	41.4	49.7	47.4	51	40.9	51.3	47.7	49.9	64.1	54.1	67.2	97.4	98.4
IFITA[Tetraodon nigroviridis]	0	0	0	0	0	0	19.2	16.6	19.5	20.8	20.8	19	18.7	0	0	20.8	15.4	19.4	20.5	22.5	17	17.7	18	18.3	17	18	17.7	18.3	20.4	22.7	23.5	21.1	15.8	34.4	35.9	35	34	35.6	30.8	36.1	25.3	41.2	30.4	35.5	37.1	37.5	36.8	39.4	39.2
IFITB[Tetraodon nigroviridis]	0	0	0	0	0	0	20.5	17.5	19.8	20.3	19.2	15.3	15.8	0	0	18.4	15	16.5	17.7	20.3	15.7	16.3	16.2	19	21.7	20.2	18.6	19.6	20	30.1	30.1	28.7	19.8	47.7	45.1	45.3	41	44.2	37.5	44.4	35.7	48.6	38.3	80.3	47.6	56.9	51.2	50.6	50.1
IFITA[Xenopus tropicalis]	0	0	0	0	0	0	30.3	30.1	36.4	35	37.8	33.2	33.2	0	0	35.3	32.5	31.9	35.4	36	34.3	35	34.8	33.6	29.2	27	24.3	27.5	27.6	20.1	20.1	21.1	29.5	20.3	17	17.4	17	17.8	13.4	17.2	14.5	20.5	15.5	20.1	19.1	19.7	20.9	19.1	19.4
IFITD[Xenopus tropicalis]	0	0	0	0	0	0	29	28.9	35	34.6	38.8	30.6	31.1	0	0	33.5	31.7	31.9	33.6	33	32.8	32.7	32.4	34	29.3	27.1	24	27.7	26.1	20.4	21.2	21.3	28.9	19.6	17	17.2	17	17.6	13.4	17.7	14	21	15.2	19.2	19.1	19.2	21.1	19.1	19.1
IFITH[Xenopus tropicalis]	0	0	0	0	0	0	33.1	30.7	37.5	37.8	39	35.7	37.6	0	0	34.9	30.8	34.2	35.5	38.6	33.6	33.8	34.4	29.8	30	29.6	24.1	29.4	25.5	19.9	19.6	18.4	29.6	20.4	19.7	19.3	19.1	20	16.3	20.4	16.4	20.1	17.4	20.6	18.5	19.4	18.5	21.1	21.1
IFITG[Xenopus tropicalis]	0	0	0	0	0	0	32.5	28.3	37.2	37.3	39.6	35.1	36.7	0	0	33.1	31.3	33.3	35.2	37	35.4	34.4	34.7	29.4	28.6	28.7	21.4	26.8	24	18.9	18.4	17.9	27.6	19.5	20	19.3	19.8	20.8	18.4	20.7	17.4	18.4	20.1	19.3	21.3	18.9	20.1	20.2	20.4
IFITF[Xenopus tropicalis]	0	0	0	0	0	0	32	30.5	37.5	39	40.2	34.5	36.4	0	0	33.8	31.6	33.3	34	38.2	34.2	32.1	32.7	30	30	28.6	23.4	28.8	25.1	20.3	20.4	19.5	29.2	21.9	21.5	21.7	20	22	18.8	22.3	18.1	21	21.5	20.4	21.2	20.3	19.9	21.3	21.5
IFITE[Xenopus tropicalis]	0	0	0	0	0	0	32.9	31.1	36.8	39	40.6	35.4	36.7	0	0	34.9	32.9	32.5	35	39.5	34.5	32.9	32.7	30.5	29.2	28.5	24.2	29.3	25.1	20.6	20.1	19.3	29.3	22.2	21.5	21.7	19.8	21.5	18.4	22.6	17.9	21.3	20.8	20.3	20.7	20.5	19.3	21.7	21.9
IFITB[Xenopus tropicalis]	0	0	0	0	0	0	31.1	30.6	39.3	39.7	40.1	34.9	37.1	0	0	36.3	30.7	31.9	34.8	42.4	32.7	34.6	34.6	39.4	28.7	28.4	21.2	28.9	23.6	16.3	18.1	19.7	30.7	18.1	14.8	14.4	15.3	15.8	15.2	15.2	15.2	10.6	17.2	17.6	17.4	18	19.4	16.2	16.2
IFITC[Xenopus tropicalis]	0	0	0	0	0	0	29.4	28.9	37.2	38.1	38.1	32.6	34.6	0	0	34	28.8	30.6	32.9	37	30.6	32.4	32.4	36.5	25.6	28.2	18.6	27.9	21.5	15.4	17.5	18.9	28.5	18.7	15.3	14.8	15.9	16.4	15.7	15.7	15.7	1.1	18.1	18	18.3	18.1	20.2	16.4	16.4
IFITI[Xenopus tropicalis]	0	0	0	0	0	0	30.5	30.1	37.7	36.1	38.5	33.2	33.5	0	0	35.3	33.3	32.7	36	35.3	35.1	35.7	35.5	34.2	29.2	28.5	23.4	26.8	28.2	19.5	20.7	20	30.3	20.7	18.3	18.5	18.1	19.8	15.5	19.1	15.9	20.6	17.7	20.9	19.5	19.6	21	19.7	19.7
IFITJ[Xenopus tropicalis]	0	0	0	0	0	0	29.8	29.6	38.4	34.4	37.7	31.1	31.2	0	0	35.9	31.8	31.5	34.8	42	33.3	34.3	33.9	34	29	27.9	23.5	27	26.7	17.8	18.5	19	28.6	17.5	15.2	14.8	14.8	15.5	13.4	15.2	15.1	15	14.9	18.2	16.8	17.2	18.8	15.8	15.5
IFITK[Xenopus tropicalis]	0	0	0	0	0	0	31.9	30	36.4	37.9	40.1	35.7	36.1	0	0	34.5	32.3	33.3	35.5	37.6	34.1	33.4	32.5	29.9	29.7	29.8	25	29.5	23.6	19	20.1	18.7	29.3	21	21.1	20.7	19.9	21.6	17.7	21.6	16.9	21.3	19.4	20.3	21.1	19.2	19.7	20.9	21.1
IFITA[Anolis carolinensis]	0	0	0	0	0	0	24.6	23.6	24.9	28.8	27.9	22.5	23.3	0	0	26.9	24.6	26.4	27.4	31.3	24.1	25.2	24.8	27.6	23	22.7	20.7	24.2	25	21.2	20.5	18.5	21.2	18	17.3	17.3	15.8	17.3	14	17.9	14.6	20	13.6	20.4	18.2	17.9	17.5	18.1	18.1
IFITB[Anolis carolinensis]	0	0	0	0	0	0	24	22.9	25.8	28.2	28.5	22.6	24.1	0	0	25.7	21.8	24.1	25.7	29.5	21.2	22.7	22	25.1	20.9	21	18.5	22.6	23.7	19.4	18.6	17.3	18.3	17.4	15.4	15.4	14.2	15.5	12.1	16.2	13.3	17.1	12.1	17	16.4	16.1	16.4	16.3	16.6
IFITC[Anolis carolinensis]	0	0	0	0	0	0	36.2	31.8	41.5	42.8	46.6	35.3	37.9	0	0	37	35.8	33.7	38.7	41.3	35.9	34.8	34.6	31.8	33.3	27.5	26.5	29.3	29.8	21	20.4	20.6	31.7	21	21.3	22.2	20.2	22.6	19.6	23.4	20.3	25.1	19.6	21.4	20.2	21.6	20.7	22.1	22.4
IFIT5[Gallus gallus]	0	0	0	0	0	0	38.3	35.6	43.5	41.4	46.9	37.5	41	0	0	36.9	34	35.4	36.6	40.4	35.8	34.4	34.1	31.3	32.2	29.9	27	29.2	28.3	24.3	25.4	23.3	31	21.7	21.3	20.8	20.9	21	18.6	21.8	18.9	22.4	18.6	22.2	20.9	21.3	20.7	21	21.2
IFITA[Taeniopygia guttata]	0	0	0	0	0	0	24.1	22.7	23.9	25	22.8	18.3	20.7	0	0	21.6	20.9	22.1	22.3	26.2	20.3	19	19.6	26	21.7	21.2	19.2	23.5	22.6	23	20.1	20.7	21.2	19.9	17.5	17.7	17.6	18.6	14.2	19.1	15.8	18.5	15.8	21	19.2	21	20.9	21.8	22.3
IFITB[Taeniopygia guttata]	0	0	0	0	0	0	36.2	33.3	41.6	40.2	44.3	34.7	36.3	0	0	35.9	31.3	31.9	34.3	37.5	34.7	32.1	31.5	28.7	31.6	28.1	24.3	28.5	25.6	24.1	22.1	21.5	28.3	22	23.1	23.1	20.7	22.2	19	23.2	20	24.1	20.1	23.6	22.4	22.8	21.5	23.3	23.6
IFIT1[Homo sapiens]	0	0	0	0	0	0	43.3	39.4	63.8	94.7	53.4	69	69.1	0	0	37	34.2	32.4	37.1	36.6	36.8	36.2	35.4	31.8	32.1	30	26.7	29.4	27.1	23.7	23.3	22.6	29.5	21.3	22.2	22.8	19.4	22.3	18	23.5	20	25.3	19.4	21.4	22.2	21.6	21.4	21.5	21.9
IFIT2[Homo sapiens]	0	0	0	0	0	0	89.1	50.3	42	41.8	42.4	38.4	41.3	0	0	35.1	32.7	31.4	34.3	37.7	32.3	32.4	32.5	29.9	29.9	27.1	25.1	28.1	27.2	22	22.6	19.8	26	20.3	21.7	20.8	18	20.8	17.4	22.6	18.2	22.6	19.2	21.8	22.3	20.9	21.4	21.2	21.2
IFIT3[Homo sapiens]	0	0	0	0	0	0	52.4	92.5	42.8	39.2	39.6	32.8	38.3	0	0	32.6	29	28.6	31.5	37	26.3	27.5	27.1	26.6	29.2	25.1	25.1	25.4	24.2	22.3	21.6	20.6	24.5	17.8	18.4	18.4	14.9	17.9	16	20.4	16.7	24.4	15.3	19.8	19.5	19.6	19.5	19.4	19.7
IFIT5[Homo sapiens]	0	0	0	0	0	0	43.9	39.1	52.1	52.7	95.9	47.2	50.2	0	0	37	34.7	34.6	37.6	39.6	34.2	35.6	34.4	30.4	32	28.6	28.4	28.6	28	21.7	21.9	21.8	29.4	19.8	21.3	20.8	19.4	20	16.5	21.3	18	24.1	17.6	18.9	21	20.5	21	20.4	20.7
IFIT1B[Homo sapiens]	0	0	0	0	0	0	43.1	42.6	94.6	63.8	52.8	57.5	61.8	0	0	37.2	35.9	33.6	38.5	38.1	37.7	37.6	36.7	31.2	32.4	30.7	27.9	29.6	28.9	24.3	23.6	22.6	31.3	21.7	21.8	22.4	20.7	21.2	17.3	22.9	19.5	24.5	19	21.8	23.1	21.6	22.7	22.8	23
IFIT1P1[Homo sapiens]	0	0	0	0	0	0	42.7	37.7	59.5	65.6	47.5	87.3	74.8	0	0	34.1	33.5	25.7	34.1	34.6	32.4	32.4	29.9	28.7	29.2	26.2	29.2	26.3	25.2	17.3	17.9	16	24.2	15.2	17.9	17.9	15.4	17.3	9.3	17.9	13.7	21.6	10.3	14.6	18.3	14.8	18.3	19.1	19.1
IFIT1B[Mus musculus]	0	0	0	0	0	0	37.1	34.9	53.1	49	42.9	44.5	46.3	0	0	28.6	27.7	29.4	28.9	28.4	29.9	28.3	27.3	32	28	25.5	21.1	24.5	27.1	22.5	21.9	21.4	26	21.3	22.4	22.1	19.9	22.5	17.3	22.8	17.9	25.8	18.8	23.5	21.7	21.7	20.7	21.3	21.8
IFIT1C[Mus musculus]	0	0	0	0	0	0	37.1	34.2	55.5	52.2	45.3	47.8	49.7	0	0	29.3	29.2	30.3	30.1	32.3	32.2	31.3	30.3	32	29.7	28.5	23.7	27.7	28.2	21.6	22.4	21	27.6	22.4	22	21.9	20.2	21.6	16.4	22	17.3	26.2	17.4	22.6	22	22.1	21.4	22.9	23.1
IFIT1[Mus musculus]	0	0	0	0	0	0	38.5	35.8	55.6	50.8	45.4	46.9	48.5	0	0	32.3	31.6	32.7	32.6	35.2	33.3	32.9	32.6	30.6	30.7	27.7	23.8	27.6	26.7	21.9	21.6	21.1	27.7	22.7	23.2	23.3	20.9	23.3	18.6	24.4	19.8	25.4	20.4	22.7	21.2	21.8	21.4	23.2	23.7
IFIT2[Mus musculus]	0	0	0	0	0	0	58.5	41.8	36.9	37	37	33.9	36.1	0	0	31	28.6	30.9	31	35.2	27.8	29.3	28	27.3	26	24.7	23.6	24.4	26.2	21.5	20.1	18.4	25	21	20.7	20	17.4	19.5	17.5	21.6	17	21.1	18.6	22.3	21.9	21.9	21	19.9	19.9
IFIT3B[Mus musculus]	0	0	0	0	0	0	47	54.3	37.8	35	36.5	31.2	35.5	0	0	30.9	28.9	25.1	30.9	34.3	26.4	26.8	27.2	25.7	26.8	22.8	22.5	24.7	24.6	20.4	19.1	19.1	23.2	17	17.7	18.4	14.6	17.6	13.8	19.4	15.1	24.8	14.2	18.1	17.8	18.6	18	18.9	18.9
IFIT3[Mus musculus]	0	0	0	0	0	0	47	53.8	37.6	34.8	36.3	31.5	35.5	0	0	30.6	28.6	25.1	30.6	34.3	26.4	26.8	27.2	25.7	27.1	23.3	22.8	24.7	24.3	20.9	19.3	19.3	23.9	17.2	17.5	18.2	15.1	17.3	13.4	19.1	14.8	24.4	13.8	18.1	17.8	18.8	18.5	19.4	19.4
IFIT1[Rattus norvegicus]	0	0	0	0	0	0	37.4	36.8	56.5	52.5	45.4	46.6	48.5	0	0	32	31.6	32.4	32.9	36.4	33	33.9	33	31.7	30.7	28.3	24.8	27.8	27.6	20.8	21.4	20.2	29.4	23.1	22.3	22.7	19.8	22.6	17.9	22.7	19.3	24.9	20.1	22.3	20.8	21.1	20.8	23.7	24.1
IFIT1L[Rattus norvegicus]	0	0	0	0	0	0	39.6	36	57.8	54.7	45.9	47.9	49.8	0	0	30.3	29.4	31	31.5	32.2	32.4	30.8	30.9	30.8	29.6	27	25.9	27.2	28.1	24.1	23.6	23	28.2	22.5	23.2	23.9	19.1	24.4	19.5	23.9	20.1	25.4	21.3	23	22.2	23	21.1	23.1	23.3
IFIT2[Rattus norvegicus]	0	0	0	0	0	0	54.5	43	36.5	36.4	37.1	33	36.1	0	0	31.5	29.4	28.5	31	36.7	28.3	29.3	28.7	25.2	27.1	24.7	23.8	23.7	25.8	21.2	20	19	26.1	20.9	21.9	21.6	20.2	20.5	19.5	22	18.2	23.2	20.2	21.3	21.6	21.6	20.9	20.2	20.2
IFIT3[Rattus norvegicus]	0	0	0	0	0	0	45.7	55.6	36.7	34.9	35.2	30	35.2	0	0	30.1	27.4	25.9	30.6	34	25.7	27.8	28.2	25.4	27.7	23.3	24	25.6	24.1	20	19.4	18.7	24.4	17.3	16.7	17.4	15.3	16.1	12.6	18.9	14.8	23.1	13.4	18	18.9	17.8	19.3	19.3	19.3
IFIT1[Bos taurus]	0	0	0	0	0	0	40	38.1	60.7	63	49	54	56.3	0	0	36.2	33.4	30.5	35.6	37.7	36.5	34.9	34.4	31.9	32.2	30.1	26	29.9	28.2	22.6	24.4	21.3	32.2	22.8	22.9	23.9	20.3	23.4	19.4	23.2	19.7	23.7	20.1	23.6	24	23.4	24	21.5	22
IFIT2[Bos taurus]	0	0	0	0	0	0	67.6	54.1	41	41.9	41.8	36.7	37.7	0	0	32.3	29.7	30	31.3	35.1	29.4	29	29	30.7	29.7	27.4	24.2	27.8	27.2	21.9	23.2	20.3	28.8	21	23.1	22.3	18.5	22.1	20.3	24.8	18.6	23.6	21.5	22.3	22.6	22.2	21.1	22.6	22.3
IFIT3[Bos taurus]	0	0	0	0	0	0	50.2	63.8	42.1	39.7	39.5	31.7	37.4	0	0	32	28.7	27.9	31.5	35.2	26	26.4	25.8	26.4	27.6	24.5	23.9	24.8	26.2	22.5	23	21.1	22.9	19.9	20.4	20.8	16.4	20.4	17.1	22.1	18.7	25.2	17.4	21.4	20.6	21.4	20.4	21.2	21
IFIT5[Bos taurus]	0	0	0	0	0	0	44.1	38.5	52.5	52.5	89.8	46.6	49.5	0	0	37.2	34.7	34.9	37.6	39.9	34.8	36.6	35.4	31	32.6	29.2	28.7	28.6	28.7	21.9	22.1	21.5	29.7	20.7	22	21.5	20.5	20.8	16.9	21.8	19.5	25.3	18	19.4	21.2	21.2	21	21.1	21.3
IFIT5[Macaca mulatta]	0	0	0	0	0	0	43.4	38.3	52.1	52.7	94.3	46.6	49.8	0	0	36.7	34.4	34.4	37.4	39.2	34.5	35.9	34.7	31	32	28.8	28.4	28.8	28.2	21.5	22.1	21.5	29.7	20.2	21.8	21.3	19.2	20.4	16.5	21.8	18.3	24.9	17.6	19.4	21	20.5	21	20.4	20.7
IFIT2[Macaca mulatta]	0	0	0	0	0	0	88.7	51.7	42.2	42.2	42.2	38.4	41.6	0	0	35.3	32.1	32.4	33.9	37.3	32	32.3	32.1	30.8	30.1	27	24.9	28.1	28.1	22.6	23	20.5	26.7	20.3	22.2	21.5	18.7	21.5	17.8	23.2	18.9	23.5	19.6	22.1	22.3	20.9	21.4	21.6	21.6
IFIT1[Macaca mulatta]	0	0	0	0	0	0	44.3	40.5	65	87.5	53.3	67.3	68.5	0	0	36.5	33.4	32.1	36.2	36.6	36.3	35.6	34.7	31.2	31.9	30.5	25.2	29.9	26.7	22.5	22.9	21.4	29.8	21.4	20.7	21.7	18.7	21.8	18.7	22.4	19.2	23.3	19.4	20.8	22.2	21	21.7	21.8	22.3
IFIT3[Macaca mulatta]	0	0	0	0	0	0	52.4	85	42.5	39	39.8	32.6	38.7	0	0	34	30.6	29.1	33	37.4	27.2	29.2	27.9	27.2	30	24.5	25.4	25.4	23.5	21.7	20.5	19.5	25.2	18.2	18.6	18.6	15.3	18.4	14.6	20.1	16.5	24.4	14.9	19.1	19.7	19.4	19.2	19.9	20.1
IFITA[Ornithorhynchus anatinus]	0	0	0	0	0	0	45.2	43.5	52.3	54.3	54.5	44.4	46.1	0	0	34.4	34.3	28.3	35.1	36.7	35.9	35.3	34.6	32.3	34.6	29.6	29.5	28.8	27.4	23.4	22.6	21.4	29.6	20	23.2	23.4	17.1	23.2	15.1	23	17.4	25.8	16.8	20.3	18.7	20.6	18.9	20.2	20.5
IFITB[Ornithorhynchus anatinus]	0	0	0	0	0	0	41.7	41.4	50.3	48.8	55.1	41	43.7	0	0	35.2	31.3	33.2	35	38.4	32.8	33.6	34	31.5	33	30.1	26.7	28.8	30.4	22.4	23.2	23.4	30.5	19.5	20.9	21.1	18.5	20.8	18.1	22.6	19.4	23.7	20.1	20.6	21.5	20.1	21.6	21	21
IFITC[Ornithorhynchus anatinus]	0	0	0	0	0	0	41.7	38.3	48.6	48	51.5	42.9	45.2	0	0	36.4	34.7	32.7	37.1	37	37.9	36.7	36.9	30.3	33.3	28.3	25.8	29.2	26.3	20.6	22.8	20.9	29.9	20.1	21.8	21.8	19	21.4	16.3	20.5	17.1	25.3	18	19.4	21.3	20.1	20.7	20.1	20.3
IFIT1[Carassius auratus]	0	0	0	0	0	0	27.6	23.5	29.6	27.9	27.9	25.2	26.1	0	0	31.3	27	28.3	32.8	34.1	30.5	31.4	32.3	28.7	29.8	30.7	23.8	28.3	79.5	21.4	21.4	20	30	23.5	19.5	20.4	20.7	19.6	15.9	22.5	17.7	24.4	16.2	21.7	21.7	22	22.6	22.4	22.9
IFIT5[Carassius auratus]	0	0	0	0	0	0	31.1	27.8	31.4	32	33.5	27.3	28.8	0	0	33.7	32.2	33.7	35.9	38.2	36.2	34.7	34.6	33.4	73.9	50.9	43.4	49.3	31.4	20.7	23.5	19.9	42	21.9	20.2	20.8	20.5	20.8	17.4	22	17.5	24.8	17.4	22.5	21.9	21.4	23.2	21.5	22.2
IFIT5[Equus caballus]	0	0	0	0	0	0	44.1	38.9	53	53.4	89.2	47.8	50.5	0	0	36.2	34.2	34.9	37.4	39.2	33.3	34.6	33.7	30.6	32.5	28.9	28.2	28.8	28.2	22.8	22.5	22.2	29.7	20.2	22.4	22.2	19.4	21.3	17.6	22.7	18.8	25.8	18.7	19.8	21	20.5	21	21.1	21.3
IFIT3[Equus caballus]	0	0	0	0	0	0	52.6	68.4	42.6	40	39.8	33.8	39.1	0	0	33.5	29.3	29.4	32.1	36.6	28.1	29.2	29.3	25.3	31.1	25.4	25.4	27.4	24.8	21.7	21.2	19.1	24.4	20.4	18.9	19.3	17.1	18.7	15.3	20.7	17.2	24.4	15.7	20.9	19.7	20.5	19.3	20.5	20.5
IFIT2[Equus caballus]	0	0	0	0	0	0	66.7	46.5	39.7	40	39.9	38.8	37.8	0	0	33.4	33	31.3	32.7	35.1	33.1	32.3	31.7	29.4	29.2	26.2	23.6	27.3	25.8	19.7	21.9	17.4	27.5	20	21.6	20.2	18.3	20.7	18.5	23.2	18.4	22.4	19.9	20.2	22.6	20.6	21.5	19.7	19.7
IFIT2[Sus scrofa]	0	0	0	0	0	0	66.9	48	38.4	39.5	38.1	37.6	39	0	0	34	32.3	30.1	33.3	37.4	31.9	31.6	31.7	26.2	27.6	25.2	22.5	26.2	26.6	19.6	20.5	16.9	26.6	19.4	21.7	21	18.2	20.8	17.4	22.9	17.5	24.4	19.2	21.6	21.4	20.9	20.4	20.7	20.7
IFIT3[Sus scrofa]	0	0	0	0	0	0	51.7	68.1	41.4	38	39.6	32.1	37.8	0	0	34	30.6	28.6	33	36.6	27.5	29.2	28.9	26.4	29.2	24.9	25.9	25.6	24.6	22.1	20.9	20	23.7	20.1	19.7	20.1	16.9	19.2	15.3	21.5	17.5	25.2	15.7	21.2	20.8	20.1	20.8	20.7	20.7
IFIT1[Sus scrofa]	0	0	0	0	0	0	40.2	36.8	56.1	62.2	46.2	49.6	50.8	0	0	34.4	30.9	30	33.5	34.3	34.5	32.9	33.3	30.7	31.5	28.2	24.9	27.5	26.4	22.3	22.9	21.1	30.4	22.2	22	22.4	22	22.5	18.7	22.9	19.2	24.1	20.4	22.3	22.9	22.5	23.3	21.1	21.5
IFIT5[Sus scrofa]	0	0	0	0	0	0	44.3	38.9	52.7	52.1	90.4	47.5	50.5	0	0	37.8	34.9	34.9	37.6	40.7	34.2	36.2	34.7	31	32	29	28.7	29	28.2	22.1	22.3	21.8	29.9	20.7	22.4	21.9	19.2	21.1	17.3	22.7	18.8	25.3	18.3	19.6	21	21	20.7	20.9	21.1
IFIT2[Canis lupus familiaris]	0	0	0	0	0	0	63.1	45.4	39.7	38.6	39.6	36.2	37.2	0	0	31.3	31	28.8	32.3	34	31	30.5	31.3	29.4	27.9	25.1	23.1	25.9	26	19.8	20.4	17.9	26.4	18.4	20.3	19.6	17.8	19.8	17.7	21.7	17.4	21.8	19.1	19.3	20.8	20.2	20	20.2	20
IFIT3[Canis lupus familiaris]	0	0	0	0	0	0	42.4	57.3	35.7	33.9	33	28.3	31.5	0	0	30.7	27.9	24.9	28.3	34.2	26.7	28	27.7	23.7	26.1	21.4	20.3	22.9	20.5	18	16.4	16.2	20.8	14.6	16.5	15.9	12	16	13.8	17.1	15.3	21.5	14.1	16.4	15.7	14.7	16	16.5	16.8
IFIT1B[Canis lupus familiaris]	0	0	0	0	0	0	37.1	35.4	56	49.3	43.5	52.1	51.7	0	0	32.1	33.8	30.2	34	31.4	36	34.2	33.3	26.8	29.9	28.4	24.3	28	23.8	21.3	21.4	21.6	27.8	18.7	20.5	20	18.8	20.6	18	24.6	19	20.9	20.1	18.6	20.6	20.1	20.6	19.6	20
IFIT1[Canis lupus familiaris]	0	0	0	0	0	0	42.5	39.5	60.3	63.7	48.7	57.1	57.6	0	0	35.5	34.1	31.2	35.5	36.2	35.7	34.6	33.7	32.1	32.3	30.6	26.3	30.3	26.9	23	23.6	22.8	31.4	20	21.5	21.5	19.3	21.3	15.8	22.9	17.3	24.8	17.3	21.2	22.8	22.3	22.8	20.4	20.9
IFIT5[Canis lupus familiaris]	0	0	0	0	0	0	25.4	22	35.5	30.8	51.5	25	28.3	0	0	21.9	19.3	22.4	21.9	26.3	22.8	22.8	23.5	18	23.5	20.1	14.9	21.3	16.7	15.3	13.6	17.7	22.9	15.2	20	17.6	15.7	20	17.6	18.8	19.4	12	19.4	16.4	15.8	13.9	15.2	17	17
IFIT5L[Canis lupus familiaris]	0	0	0	0	0	0	43.6	38.3	50.9	51.1	86.4	46.3	48.6	0	0	38	35.9	35.7	39.2	40.3	35.4	36.3	36.1	30.8	33.1	28.5	29.3	29.8	28	20.8	21.5	20.4	30.5	20	22.2	21.9	20	20.9	17.6	22.7	19.5	25.3	19	19.8	21.1	20.5	20.8	20.9	21.1
proteinC[Petromyzon marinus]	0	0	0	0	0	0	0	0	0	0	0	0	0	0	0	0	0	0	0	0	0	0	0	0	0	0	0	0	0	0	0	0	0	0	0	0	0	0	0	0	0	0	0	0	0	0	0	0	0
proteinA[Petromyzon marinus]	0	0	0	0	0	0	0	0	0	0	0	0	0	0	0	0	0	0	0	0	0	0	0	0	0	0	0	0	0	0	0	0	0	0	0	0	0	0	0	0	0	0	0	0	0	0	0	0	0
proteinB[Petromyzon marinus]	0	0	0	0	0	0	0	0	0	0	0	0	0	0	0	0	0	0	0	0	0	0	0	0	0	0	0	0	0	0	0	0	0	0	0	0	0	0	0	0	0	0	0	0	0	0	0	0	0
proteinA[Eptatretus burgeri]	0	0	0	0	0	0	0	0	0	0	0	0	0	0	0	0	0	0	0	0	0	0	0	0	0	0	0	0	0	0	0	0	0	0	0	0	0	0	0	0	0	0	0	0	0	0	0	0	0
[truncated: 70 more columns]
